# Supplementary material for: Specificity of a β-porphyranase produced by the carrageenophyte red alga Chondrus crispus and implications of this unexpected activity on red algal biology
Source: J Biol Chem. 2022 Nov 17;298(12):102707. doi: 10.1016/j.jbc.2022.102707 (PMC9771727; doi:10.1016/j.jbc.2022.102707)
Supplement: Supporting Information File 1 [file mmc2.zip]

Archive with 1 entries (1 files):
- jbc_102707_mmc2.fa
