# Supplementary material for: Specificity of a β-porphyranase produced by the carrageenophyte red alga Chondrus crispus and implications of this unexpected activity on red algal biology
Source: J Biol Chem. 2022 Nov 17;298(12):102707. doi: 10.1016/j.jbc.2022.102707 (PMC9771727; doi:10.1016/j.jbc.2022.102707)
Supplement: Supporting Information File 1 [file mmc2.zip › jbc_102707_mmc2.fa]

>GH16_3-PfLamA AAC25554.2
MKKEALLFLSLIFLVFVSGCIHHSTNQQLSSKQQVPEVIEIDGKQWRLIWHDEFEGSEVNKEYWTFEKGN
GIAYGIPGWGNGELEYYTENNTYIVNGTLVIEARKEIITDPNEGTFLYTSSRLKTEGKVEFSPPVVVEAR
IKLPKGKGLWPAFWMLGSNIREVGWPNCGEIDIMEFLGHEPRTIHGTVHGPGYSGSKGITRAYTLPEGVP
DFTEDFHVFGIVWYPDKIKWYVDGTFYHEVTKEQVEAMGYEWVFDKPFYIILNLAVGGYWPGNPDATTPF
PAKMVVDYVRVYSFVSG

>GH16_3-AtLamA CAA61884.2 
KSSKNYIVNGELISTEEEPGPSDAPGAEDDQNSGSPGSSTNPAPTKNPNEEWRLVWSDEFNGSEINMANW
SYDDPTNGRWNGEVQSYTQNNAYIKDGALVIEARKEDITEPSGETYHYTSSKLITKGKKSWKYGKFEIRA
KMPQGQGIWPAIWMMPEDEPFYGTWPKCGEIDIMELLGHEPDKIYGTIHFGEPHKESQGTYTLPEGQTFA
DDFHVYSIEWEPGEIRWYIDGKLYHVANDWYSRDPYLADDYTYPAPFDQNFFLILNISVGGGWPGYPDET
TVFPQQMVVDYVRVYQKDKY

>GH16_3-FsLamA ABW02990.1 
MKKVFVLLMITSFSFAQQVKRKLVWEENFNKKEVNETFWNFELGDGCPNLCGYGNNERQIYTKTNHEFKD
GNLIIEARKEGNKYTSTKITTKGKKEFKYGRIEARAKLPVGHGLWPAFWMLGANIDEVKWPKTGEIDILE
YIGRDPHMVYTTLHTQDSHGNTINTKRTPFPTIEEGYHVYAIEWTKDKIDFFVDQTLVYTFNPKVKNEDT
WPFDKPFYIILNLAIGGNFGGPEVDDNVLPQKFYVDYVRVYE

>GH16_3-CaLamA ACD93221.1
MNAFTFPLLLAFCAFAHGAWVLDWEDEFNGGNLADRWNFELGCNGWGNNELQCYTDNRGANARQEDGKLV
ISAVREWWGDGVNPDKEFTSARMTTKANWLHGKFEMRARLPKGKHLWPAFWMMPQNSEYGGWPRSGEIDI
TEYRGQRPQQILGTLHFGAAPDNKGDVGTGERDFPIDFSADFHTFGLDWSPDSMQWLLDDQVYHTESLQR
NFWDGVYNQNGSPFDKNFFIILNLAVGGNFFGGEPFDPSESDGWAKNTFEVEYVKKWTWN

>GH16_3-RmLicA AAA60459.1
MCTMPLMKLKKMMRRTAFLLSVLIGCSMLGSDRSDKAPHWELVWSDEFDYSGLPDPEKWDYDVGGHGWGN
QELQYYTRARIENARVGGGVLIIEARHEPYEGREYTSARLVTRGKASWTYGRFEIRARLPSGRGTWPAIW
MLPDRQTYGSAYWPDNGEIDIMEHVGFNPDVVHGTVHTKAYNHLLGTQRGGSIRVPTARTDFHVYAIEWT
PEEIRWFVDDSLYYRFPNERLTDPEADWRHWPFDQPFHLIMNIAVGGAWGGQQGVDPEAFPAQLVVDYVR
VYR

>GH16_xx—Cc-1 NW_005178579.1
MNTVLFLTTICVLGVDVLAKRNPVLRDGLFEGDQFTPIADFTDEFRGTFNHDKWYNINPRWKGRQPGLFA
TKNVKQKRGKLLLKGRYEDENSTAFDGAPDGYETYTTSYVMSKKSARYGYFEVKAKPSNSRLSSSFWGSL
DTPTKWTEIDVFELGGGAVHKGTDFRKRINMNLHVFRNLNKGIEPGKNQISKPGYYTHSSFLRSRFNVYG
LDWSKKWITWTFNGRAIRRERNKYWRQAIPMKFDVETMPNWFGLPSEQTLPATYKIKYIRTWSRTPASDS
SNVP

>GH16_xx—Cc-2 XM_005711517.1
MSKPRHEPFKTPPRIDPGPNHCWVQNWEMSDEFERSLTDSWMRRQRWETINPTWKGRAPSFFKKDNVIVQ
NGSMKLRSREDNPPAYFPSMYKDFSTAFVRTRKRSLYGYFEIYCRMMDSKISSAFWFAYNTPNEWTELDV
FEYSTSDKPTSFGKPYKQLFNTNMHVHRNPNGVKMSSPQVYDAGFDLSAQPVKVGFNWQEDKIQWYLNDK
LVREEKNEYFHQPLHLQLDSEAFPIWFGLPETGGCHKNSLPNAFEIFYVRSWNRSVHTSRTRSK

>GH16_xx—CcPorA XM_005712997.1 
MGFLDKIFGRKNSPHEELPSSIGPLGMPGDWQPVPELSDDFSGSALDTTKWEPFNKTWKGRAPGWFNPSN
VTVSGGSLNLSSRVEEAPAGYPEKFHTFSTSFVRSKARIKYGFIEAVVQTADSVTSSSFWLVHNQQEDWN
EIDVFESSQAAGHERKFHMNMHVFRKDGAKLAQTYSKPKWVQLERRMCEKALVVAVAWDEEYVTWLVEGK
VVRREKNEAWNHEMWLQFDCETMGGWFGLPEVGDGRLPAVFRVFAVRTWKKA

>GH16_11-ZgPorB CAZ95074.1
MKLSNQFLITITLLITSITFAQEAPHFKPGEDPRQPHQEWKLIENMSDEFEGKKIDEKKWQISGQGWIGR
APGLFLAENISLNNGSLQITTTMLPEPIVKNNKTYTHGGGYVGSRNGMTYGYYECEMKANKTFMSSTFWL
INEGKDRLGCDKRTTELDIQESVGQITNDADWMKYFDQTMNSNTHSRNIPEGCEYEKGSSKGKAELGGKA
YEDFHVYGVWWKSKDEIIFFLDGKMQSKVTPPADFDIEMYLRMVVETYDWNPVPKDGGMTGSKEDRTTTY
NWVRSWQLVDSKN

>GH16_11-ZgPorC CAZ97514.1
KEDGIDGLQPTFLADQDPKPDDKKWIKVEGVSDEFNDSELDLTKWSPTPEFIWNGQDRGWYGGSRSLFEA
DNVSVGNGFLRIEGEKFDSPKYSPKDNTDTPPQRRYGGAYVYGKTLAEPGYYIEARMRASKTAMSAAFWL
KTETKPCGENLNDGENLEIDIQECVGVFTGELGDEWTKDDWAVNANWDRIFHYNTHRHNSPCNNIGDRQT
KGGKANFDKKNSDEFHIYAAYWHADGSKIDFYIDGELEKSITPVIPFKGALRLIMSSNFYDWIEETSAED
MGFNRPLEDRYTQFDWVRVWQLEDL

>GH16_11-PmPorB QHJ13074.1  
MKRNMFGQNDAIRWLNSGGLIVLLLIASLNVNAQEEAQTHPFVSGEDGASKQLLTQRWSLVETLSDEFEG
DELSQIWDTRNIVPGKFLWNGRYPGLFQKKNVSVVDGELWMEGKKEDVVFEGRTWTHTGAILRSHALIQP
GMYTEAKMKTTTTIMSGTFWMQTPHDPNCETVPKTELDVTESIGRASSNTKPPLEGESVPEWYEKARTSF
LQGINATARQRQDSCTEKAINIETPKDLSGTFSPSENFHVYGFHWRTPTQLDFFVDGKFNHTIVPSIPFE
KPMALILAIEIYDFNWPTDAKKDGFMASKKDRSTRYQWIRTWKTE

>GH16_11-Vb-1 QBG49234.1
MTLFLVSCQSVTKLRGPKAPTFVEGENPLPAGMKWKLVDGMSDEFNGKKVDLKKWQVEPVGNSFTWEGRP
PGLFLADNIWVEEGNLRVKVDVLDEPYEGVEGTYTYSGGIVRSIMPGQVGWYYECRMKANATEMSSTFWM
LTIGGPDEALELDIQECVGRTTDLTKKWAKNWDRIFHSNAIHWRYFSEPKETKAQGWAYLEEKNSSRYFV
YGAWWKSPEEIRFYLDGKYMYSINPETHWDWPAYLHMAVETYDWNPIPEDGGLVASGTLDERTTKYDWIR
TWKLVEE

>GH16_11-Cb-1 AIZ43720.1
MKSILNKLKITLLTSCLFAAGTVFAQKAPHFNKGEDPKPSSKQWKLIKNMSDEFDGKKVDENKWQISGQG
WIGRAPGLFQAENIKVDKGSLQITTKLLPQPIMKQGKEFTHGGGYVGSKNAMTYGYYECKMKANKTFMSS
TFWMINESRELEDCDKRTVELDIQECVGQITNDAAWMKYFDQSMNSNTHSRNIPEGCDYEKGSNKSKGDT
GGKVYDDFHVYGVWWKSKDEVLFFLDGKFQSKVTPPADYDIEMYLRMVVETYDWNPVPENGGMNLSEEDR
TTSYNWVRSWELVDRKN
 
>GH16_11-WfPorA ANW96028.1
LARDAAGNTATCNFDVIVTRDPPLSNKPYFIGSDPTPVGKKWTKIETMSDEFDGTVFDDTKWYRNPADDG
FNWIGRAPGLFESDNVTVSDGNLNITVEKFDSPKTVNGTSFTHGGAIVRSKNLAKHGQYYECRMQANKTI
MSSTFWIAFKQNCNTGPQRKLELDIQECVGRVHSGTSDWAKQWDQTFSSNTWRHKQSCDVNQSIQAPAKT
VLTEKNNSRFFVYGCWWKSPNEILFYLDGELSHSITNPPADFDLEGHITMAIETYDWNPVDEAGSVFNSG
TFDDLTTKYDWIRTWKLEDK

>GH16_12-ZgPorE  CAZ97778.1
MGNTMLLTLLLVVVAAYGQTPPPPEGFRWVKNESFSDEFDGEVLDTTKWYARSPYWVNGRPPATFRAGSV
SVKEGKLQIKNSVLDGDKKYNIAGGAVASVAKDALYGYYEARMKASSISMSSTFWMKNKPDTKECPFEVQ
ELDIVEVVGQQKTGWDFRTNLKSNTHIFYTDCDGEKTVKSAGGTEAKIDPPADEAYHVYGCWWVDANTIK
IYLDGEYQFTMNPSTHFRDTPFNKPMYMHMVTETYNWETPPTPEELADDTKNTTYYDWVRSYTLLPVDQ

>GH16_12-ZgPorD  CAZ97766.1
MILKQAILTLVLVNANLFAQEPPKTYSSTDKETRQGPPKPPMGKRWVLNPDFSDEFNGTELDTTKWLDHH
PTWIGRAPGLFMSSQVSVGDGFLKMEGKKLEKDTIVHAYGKDITFNIAGAAVVSKKATKFGYYECRVKAA
ATTMSTTFWFSSSNNFKGPKDCDRYGLEWDIHESIGREGDFNGSYFASGMHSNAHFWYTDCNGKKYDHRA
PQVKFEDAKLTSEDFNVYGGWWRDESTASYYYNNRPPKHQKFYDKVKKKPFDQPMYMRLVNETYPFPWIE
LPNAEELSDPSKNTVYYDWVRAYRLVDVND

>GH16_12-BpPorB EDY95423.1
MRKTVLYLSAASLFLSSYTLKNDKEYSLAEEHIKNLPEAPEGYKWVVNEDYTDEFNGKRLNAAKWHAKSP
YWTNGRPPATFKAENVSVKKGCLRIINTVLSPTEGLDGKPGDKYRLAGGAVASVKNQAHYGYYETRMKAS
LTTMSSTFWLSNRPVMKEIMKGGKKIKTWSSQELDIIETMGIIRSVNPDNPWNKTWNMQMNSNTHYWYQE
QGGKRTDNTAKRSDVVSYMTDPSAEDFHTYGCWWVDANTVKFYYDGKYMYTIKPTTKYTDTPFDRPMFIH
IVTETYDWEKQVPTAEDLKDKDKSTTYYDWVRAYKLVPIEE

>GH16_12-VbPorA QBG46631.1
MEASDPRRFSYRRGLCGTAAGPKGFMWVVNEDFTDEFNGDSLDREKWYDHHPRWRGRPPARFMPENVSVK
DGMLQLTNGTLDEPITERRQTFTLGGAAVVSRKTEAYFGYYECRLRASSISMSSTFWMSNSGQHYPGVGR
IAQELDILETVGGSKRNDKFAHYMNSNTHVWHGGESRNVGNKARLPTKSDEDFYIYGCWWENASKCHFYL
NNEHVGTVEFDTSLVDEPFRHPMHINMVTETYDWETPPTPEEVNDPERNTTYIDWVRAYVLVPTD

>GH16_12-Gf-1 CAL66695.1
MNLKLLFAFTLVIFCNEMQAQLPSPPEGKRWIINEPYSDEFNGTELDKNKWYDSHPYWTGRAPAMFLPSQ
VSTENGNLKIQNTKLEKDSIVYNEWNDTYTTYTIGGGAVVSKAQKAHYGYYEVRMKASKISMSSTFWLKN
LAVSDGCTSSKTELDIIEAIGGAKRFPGFSTQMKSNTHIFHKDCNGVETDYAVGANGDIGGNAADAYHTY
GAWWRDPNNIDFYIDGEYSHSIQPSTQTDPTPFDRPMWINMVTETYDWEILPTDEELADDSRNTTYYDYV
RAYSLVDVDEK

>GH16_12-Pa-1 ABG39352.1   
AKSPVPSFLPDAPKGFEWLPIDSMSDEFNAGELDSTKWRDHITTWQGRPPAEFLTSNVKVANGNLELKTS
THPKPNETYSMGGSAVSGKTPATFGYFEARIKASKTKMSTTFWLHSDESDDRHKGCGKYHSTELDILETI
GGWPEDNWANVMRSNTHYKPSEMVDGKCKGAPYISKGVKYDSQNKLSADFNTYSMWWVTPNQMHFYFNGN
RTGTVNLAHERDQVPFNSEMSLRMVVETYDWQPQWIPEGHAPYPNESELDDPSINTAYYDHVRSYQLQSS
AD

>GH16_13-PhCgbB WP_082768866.1
LFCLPLTANAEVLPLSDQQNLGQWKLNTEVSDEFNDDTIDEERWYIVGKLQDGKPVYQHPDKPNKKVWKG
RAPSQFSGQNYRLENGKLILETRWEPDFPFEKEIHKPVFGDALKYENLTTACFIGRKEFKYGYIEIKSKA
ADAEVSSAFWAMGEKLEIDFYEQFGDAKDPNKDHLDSELWWSIRDWSTLVKGKPTYTERKDLGFRVADDF
HVYGFEWDESGVKYYVDGKLFSEVSAQEVTKFARENREVPADYDGYVAVRPISLWLDQETFPWHGVPESK
ADLERNSPQGKKDDGIVDYEIEYVRVWQK

>GH16_13-PhCgbA WP_082768820.1
VAALILSSAAHSVSANVLPLSDPNNTGGWVLNEEVSDEFEDSILDEDRWYVVGKFENGKPVYKDPDFPDR
EVWIGRAPSQFSGRNYRLEDGKLMLETRWEPDFPFSTQAGDPWGPDKIAGKYENITTAALINRKIFKYGY
MEIHAKAADAEISSAFWMTRHESKNGQRNDTELELDMFEHFGSHRIPGQEHRDRDLWWTLHDWDPKLGQE
NGKNVTYTETKDLGFRVAEKFHTYGFEWTETGIRYFIDGKLFSEASRDTIDAWAKKRGFKKGYVIDKAMH
IWLDQETFPWRGYPESKADLELNSPEDEKDDGIVDFEIEYVRVWQTPEKQ

>GH16_13-As-1 BCO19660.1
MKTKNIKITFLSICLLSSGVTCSTNANTVLPLSDPMNKGGWVLNKEVSDEFDADKVDEDRWFIVGKFKDG
KPQYVHPDDPDKWVWKGRAPSQFSGRNYRLEDGKLMLEARWEPDFPFTDEIRKPTFGEPMKHENITTPCF
IGRRSFTYGYIEIKSKSADAEVTSAFWSMGPKMEFDFFESFGDSREDPNKDHLDSELWWSIRDWEKPVGG
KPSYTERKQLGFRMADDFHVYGIEWSEDGINYYIDGELFSSVTPEQATAWAKQNREGLPDDYNGYVATRP
INLWLDMETFPWHGYPNSLEDLERNSPEGKKHDGVVDFEIEYIRVWQKPEDIY

>GH16_13-Pc-1  QBJ74060.1
MNILHIKKTSLSVIVLSMVAFGSNATFANEFLFPLSDPQNTGKWILNTQVSDEFEGSTIDEERWYIVGKL
ENGKPVYKHPDRPHKKVWKGRAPSQFSGNNYRLEDGKLKLETRWEPDFPFEEKIHKPVFGDALKYENITT
ACFIGRRSFQYGYIEIKSKAADAQISSAFWSMGEKLEVDFFELFGDSLDPKKDHIDSELWWSIRDWNKEV
MGKPTYTERKDLGFRVADDFHVYGIDWSADGIKYYVDGKLFSEVSAEQADAWAKEHRGVDKGYVATKPLF
LWLDQETFPWHGVPTSKEELERNSPEGKKEDGVVDFEIEYVRVWQKKPAQLAN

>GH16_13-RbCgkA CAD73010.1
MIKHLCTVLCFVLAQGNPLAAQEHPFSDPTNDGEWVLNTSVSDEFDGSVLNLDKWDNLGLNGNYYGEWKG
RAPSQYDSANVFVGGGHLTLTSRWDPDFQFSKTAGSNGFKYGQPAPVTTACVVSKARFKYGYMEMRCKAA
DGPISSSFWTTGHGGEIDVFEHFGEKPNDAFSSKRFHTSFHDWRKGSLTFGKRIWTNDHQLDFRVADDFH
IYGLHWAEDFVKIYVDGILVNCVTKDEMGDNWVATDEQKVWIDSETFDWEVRPEFLKASDFGDGQQFVID
YCRIWQSSKALRWVLRPNLISNP

>GH16_xx-Pu-1 OSX73714.1
VAAVGGTASAVLPLLRDGRRRAYVWSPIDEMSDEWLGFDANKWRDTNPRWFGRAPSVFKAENVRVRRGKL
QLKSRRDIRYEYPPNPPGMPVEPRVYGNWTTSFVESRNLATYGFFQTKAKPGDGVISSSFWASWNTPTDW
TEIDVFELGGGAPGGPGPGFPFIMFMNMHVFRRTGTNFTPSTVLSQPGNYVYSEPLANNYHVYGLDWDES
SIVWYFNGRPVRSTENVYHQQALAFKFDSETMPNWFGLPEPTWRSATFKINYIRAWSREEVDTAGRAHRS
VP

>GH16_xx-Pu-2 OSX73300.1
VLVAGGPTGVAAANQPLWRDGRNRYTFEPLWGLTDEFQSRWLDKTKWQDWNPHWIGRAPAVFKGSNIWLT
GGDCVLHARRDLRWNFPANPPSLADQPRIYHTWTTAFMQSWQAVRYGFFEVRAKPMDSVLSSAFWLSSNT
AKQWTELDVFEIGGGAPGGPGPGHRYTIHTNFHVFRDLSRGINPSAPVSAPRNTYHNARLAAAYHVYAMD
WDAERIQWLFNGRVIRSERNVGHHQYLRVKLDSESFPYWFGLPSPAFRSSDFRVSYLRGWSKRNKWRK

>GH16_xx-Pu-3 OSX79986.1
TDGVNADPNVVPDYPAAVGKFAWTPIPHVWDEWNGRTLDAAKWHDHNPGWKGRKPGLFHPKNVRVAKSQL
ILTACCEDDGQCAIDWPDGYERFTTAFVRAKKPVLYGYFECRAKPMASAASSAFWFSNNQRDRWTEIDVF
ELARARGHECTYHMNAHVFRMPTRDVGLDKNQKPLSHPGVWTNSCALCDDFHTFGLDWTPEALTWVVDGR
PVRSLPNTYWHQPLFMNFDSETMVGPNWFGLPDPAELPSEFIIDYVRAWTKTPL

>GH16_xx-Gc-1 PXF45111.1
MKSPVREPAHTPPQIDPGRGFEWVQDWEMSDEFETVPVVNRWKRRYRWEIGNRRWLGRKPSFFKDENVEV
KNGKMLLYAKEDTAPPNYPPGYGKFSTAFVRTRKTRRYGYFEIYCHLRDSKISSAFWLTKNTPELWTEID
VFEYSTSDKINTSGRHFKTLYNMNVHVHRHPHGVKYNDPKIYDARRDLSQEPIKAGLDWREDEIVWYLDD
VPVRRYKNRDFHQPLHLQLDSETFPNWFGLPETGGSNRNNLPSAFEIYYVRTWYRKPIWD

>GH16_xx-Gc-2 PXF45120.1
MKKFLKGSSSLRDYVHQEFHDREEQICKLRQTGMGLLDRLFDRIPSRPPGTEGTWTLVEQVSDEFEGNSL
DTSKWEPFNRNWRGRPPGWFNSENVTVGDDCLQLHSRLQDPPPGYPPDYHTFSTAFVRSKTKVRYGYFEA
RVQPARSCISSAFWFVRNDAEAWNEIDVFEVSNKDGHECSFTMNAHVFRKGTQVMQRKLHHAQATTLPFR
VCDQPFTAALDWTPQYLKWLVDGKVVRQLPNEHWHDHMWVQFDSETMPNWFGNPSCEDDRDVPCCYKVYY
IRAWQREG

>GH16_xx-Gc-3 PXF47303.1
MKALLVWLALLTFAHNAVGAKKPKLKGDLFKGHRFKFLKDFSDEFRAERFDLDKWYNINPRWKGRQPGLF
ATKNVKQRRGELRLRGRYEKNDEVFADAPEGYEKYTTAFVMTRKMAKYGYFEVRAKPSNSRLSSAFWGSL
DTPTLWTEIDVFEIGGGAVNNGIDYRKRINMNLHVFRDVEKGIEPRVNEINKPTYYTHTKKLRSKFNTYG
VDWSKRYITWTFNGRAIRRDRNRYWKQAFPIKFDVETMPYWFGLPSRNTLPATYKIKYIRAWSR

>GH16_14-WfPorB ANW96030.1
TIPPKKYVDSVKIESAVNRINNSYPLSDQQNSKKWKLLKEVSDEFNGDKLNTILWFPNNPKWKGRPPTFF
HDSNVKIENDELVIRVNQHGKDSLPKYFTHSTGFIKSKNKFLYGYFEAECKLMDAPWVSGFWMTNAGKDW
WTEIDICENAPGVSYNRHDLNSNIHVFKSPKEQGNIKKHFSRTKKYYFPKELQADYHVWGLEWTAKYIRF
YIDGVLFREAENTHWHQPLEVNFNCESNKWFGALPDNNRLDGEFHVKYFRAWKLTK

>GH16_14-Gf-1 CAL66698.1
TIPPKKYVDTVNIKKAVVRQNNDFPISDQANTKNWDLLEKYSDEFEANQLNEAIWYPNNPKWKGRPPTYF
DGSNVKLENGELVVRVNQHQDVKLPEGFTHSTGFIKSKEKFLYGYFEAEAKLMDAPWVSGFWMTNVDKDW
WTEIDICENAPGVEYNRNDLNSNIHVFRSPPEHGNVKEHFSRTKKYYFPEELQKDYHVWGLEWTPEVIRF
YIDGILFREAENTHWHQPLEVNFNCESNKWFGALPDEERLDGEYHVKYFRVWKRK

>GH16_14-Ff—1 AWG22648.1 
STRPASYYTDTISFSAAPKRMTDKLPLSHQKDKKWVLQKYLSDEFAGLKLDSDKWYDTNPKWLGRAPSMA
NSENVSLEKGNLVLRINQVKEPKYKNDYTHNVGWVVSKKSITYGYFEMRAKLMDAPWVSCFWLYNWWYKD
NWKTEIDICENNPGAAKNRHTLTSNLHVFSAPVDKGNVTKLKSHPQNYYIPFELQKDYHVWGLEWDKDFI
RWYIDGVLFRESPNVYWHQDLHINFNSESNKWLLALPDDNRLNEDFNVDYVRVWQKK

>GH16_14-Pa-2 ABG39333.1
TVPPPGYTAIIQKSDLVQRQNQQFPLSDQNNKGKWVLNSQFTDEFDGQILDTQRWHPTNPGWKGREPTFF
HKDNTRLEGGELVMSINQHGDTELPEGYTHSSGFIKTKERVLYGYFESEAKLMDAPWVSGFWLTMGTKEW
WTEIDIQENCPCVDGQRHDINSNLHVFRSPKEHGNVKKHFSDSKKYYHPDEIQKDYHVWGLEWNEDVIRF
FIDGFMFREVENTHWHQPLTINVNNESNKWFNALPDDNRTDEEYRVKYVRVWQQRQ

>GH16_14-Vb-2 QBG46180.1
MLSSVVLADPPEGKEWVVFEPMTDEFDGDSLNPEKWYDHNPTWSGRPPTLFHPDCVAVSNGMLRISAFDS
KASARRKLPSGFTHISGFVRSKDRCRFGYFEMRAKLMPSTQVSCFWLTHAGREEWSEIDIVEVAAGTEKY
GSLLQPNVHYFRGPHYQGTLEHHLKDPSYHDLGVPLKDDFHVYACEWSPTFIRWYFDGKLVRERHNDMYF
QPLEMNLNVEANEWFGGLPDDATLPAVYEIDYVRSWRQKEY

>GH16_15-ZgAgaC CAZ98402.1
TVTANATYDFTGNTPPPAPQGMKWVKISQLSDEFNNGFNTDKWTKSLWNYGVPVQMKAENSGVSDGKLWI
KATLGNDPERWFETSRVMSKAQVNYPMYTVSRIKGAHISAYNTFWLNNGNISNRNEIDVIENNSNPSCNC
QPDFPWQMNSQYFHVVNDDTKRNKGNFDNRELSDANPLKGVAWNEEYHTFGVWWKDATHIQFYLDGEPAG
SVVSARDFTRELNIIWDLWTVDADWLGGLAKKEHLSNNNINTMKIDWIHTYQLVEE

>GH16_15-Uk-AguF AAP49324.1
MKTLTPRKLFYILTLTLFSTSIFAQPTPPAGKMWQKQSNLSDDFNSGFDTSKWQKSLWNYGEPVNMVAEN
SGVSNGNLWIKGTLGSGARWFNGSRVMSNAQIKYPYYTEARIKSANISAYSTFWLNNGDINNRDEIDIIE
NNPNPSCNCQPNFPWQMNSQYFHVVNGDTQRAHGNFDNRNLPDGAPGKGVKWNEAYFTFGVWQKDARNIQ
FYLNGYPAGSVVSARDFTRDMNIIWDLWTADFSWLGGLAIQSQLNDNSMNTMYVDWINTYKLVDGVA

>GH16_15-CaAgaA AIT14660.1
NEQPQAKVINVNTADPAFPSFVSFEDNTPAGKTWQKVTSLSDEFDIWDDSKWLKTFWNYGDTPVNMMAKN
SGVTDGYLWLKATLDEGSADQWFETARVRSKAKIKFPMYTESRIKTAHISAYNTFWLNNGDANNRDEIDI
IENNSNPSMTGAKYDRYPLEMHSQYFIVKDGVTERAGDNNPSHSSQLSEGNTLRGVKWNEDYHVYGAWWK
DAHTVQFYLNGEPVNSVTSTQAFTLEQHLIWDLWTQDSSWVGGLPAKSDLLDESRNTMKIDWVRTWQLVD
E

>GH16_15-AsAgaG AGW43026.1
MSSMKKMVYIFVAVSTAVAAIPFISKATEKSFDVDEASPLMPSFVAFEDTTPAGMTWQKVEALSDEFNQS
WDASKWKRSNWNYSDTPVNMVDTNSGVENGYLWISATLDDSTEESWFKTSRVHSKAKISFPMYTETRLKV
AHIAAYNTFWLNNGDADNRDEIDIIEINSDPTCGENDEYPWQMNSQYFIVKNGETERNKGPWSTKKLSDA
NTRKGVTWNQDYHVFGAWWKDEHNVQFYLNGEPAGHVVSSQPFTLQQELIWDLWTQDSSWVCGLPEKEDL
LDHKRNTMKVDWVRTWKLVSK

>GH16_15-Tj-1 SNR16615.1
MSSMKKMVYIFVAVSTAVAAIPFISKATEKSFDVDEASPLMPSFVAFEDTTPAGMTWQKVEALSDEFNQS
WDASKWKRSNWNYSDTPVNMVDTNSGVENGYLWISATLDDSTEESWFKTSRVHSKAKISFPMYTETRLKV
AHIAAYNTFWLNNGDADNRDEIDIIEINSDPTCGENDEYPWQMNSQYFIVKNGETERNKGPWSTKKLSDA
NTRKGVTWNQDYHVFGAWWKDEHNVQFYLNGEPAGHVVSSQPFTLQQELIWDLWTQDSSWVCGLPEKEDL
LDHKRNTMKVDWVRTWKLVSK

>GH16_16-ZgAgaB CAZ97711.1
EEVDWKDIPVPADAGPNMKWEFQEISDNFEYEAPADNKGSEFLEKWDDFYHNAWAGPGLTEWKRDRSYVA
DGELKMWATRKPGSDKINMGCITSKTRVVYPVYIEARAKVMNSTLASDVWLLSADDTQEIDILEAYGADY
SESAGKDHSYFSKKVHISHHVFIRDPFQDYQPKDAGSWFEDGTVWNKEFHRFGVYWRDPWHLEYYIDGVL
VRTVSGKDIIDPKHFTNTTDPGNTEIDTRTGLNKEMDIIINTEDQTWRSSPASGLQSNTYTPTDNELSNI
ENNTFGVDWIRIYKPVEK

>GH16_16-SdAgaB ABD80437.1
MKTTKCALAALFFSTPLMAADWDGIPVPADPGNGNTWELQSLSDDFNYAAPANGKSTTFYSRWSEGFINA
WLGPGQTEFYGPNASVEGGHLIIKATRKPGTTQIYTGAIHSNESFTYPLYLEARTKITNLTLANAFWLLS
SDSTEEIDVLESYGSDRATETWFDERLHLSHHVFIRQPFQDYQPKDAGSWYPNPDGGTWRDQFFRIGVYW
IDPWTLEYYVNGELVRTVSGPEMIDPYGYTNGTGLSKPMQVIFDAEHQPWRDEQGTAPPTDAELADSSRN
QFLIDWVRFYKPVAS

>GH16_16-PaAgaA AAA91888.1
MKQLKLLIGSTLFMSIISVQAADWSSFSIPAQAGAGKSWQLQSVSDEFNYIAQPNNKPAAFNNRWNASYI
NAWLGPGDTEFSAGHSYTTGGALGLQATEKAGTNKVLSGIISSKATFTYPLYLEAMVKPTNNTMANAVWM
LSADSTQEIDAMESYGSDRIGQEWFDQRMHVSHHIFIRDPFQDYQPKDAGSWVYNNGETYRNKFRRYGVH
WKDAWNLDYYIDGVLVRSVSGPNIIDPENYTNGTGLNKPMHIILDMEHQPWRDVKPNASELADPNKSIFW
VDWIRVYKAQ

>GH16_16-VsAgaD BAF34350.1
MKGFTKHPLLLACGLGLSLSTYAADWDNIPIPAELDPGQSWELQESYSDSFNYSGKPSSFTSKWKDAYFH
NWTGPGLTYWSSDESWVGDGNLIISASRRQGTTQVNAGGCHLKTKVKYPIFLEANIKVSNLELSSNFWLL
SENDQREIDVLEVYGGARQDWFAKNMSTNFHVFFRNNDNSIISDFNDQTHNTPTWGNYWREGFHRFGVYW
KSPTEVTFYINGQKTTKGAWSQVVMKDKDYTGAILDKSRYNMDQEMFIILDTEDHSWRSEAGHIATDADL
ADGDKNKMYVDWIRVYKPTG

>GH16_16-BpAgaA WP_007560915.1
MKRKLFTICLASLQFACAAENLNNKSYEWDIYPVPANAGDGMVWKLHPQSDDFNYIADEKDKGKEFYAKW
TDFYHNHWTGPAPTIWQRDHVSVSDGFLKIRASRPEDVPLKKVVSGPNTKELPGTYTGCITSKTRVKYPV
YVEAYAKLSNSTMASDVWMLSPDDTQEIDIIEAYGGDRDGGGYGADRLHLSHHIFIRQPFKDYQPKDSGS
WYKDDKGTLWRDDFHRVGVFWKDPFTLEYYVDGELVRTISGKDIIDPNNYTGGTGLVKDMDIIINMEDQS
WRAVKGLSPTDEELKNVEDHTFLVDWIRVYTLVPEE

>GH16_17-ZgCgkA CAZ94309.1
MKKPNFYGKMGRTALSSLFYLFFLGLVYGQQPTKTSNPNDQWTIKWSASDEFNKNDPDWAKWIKTGNLPN
TSAWKWNNQKNVKISNGIAELTMRHNANNTPPDGGTYFTSGIFKSYQKFTYGYFEAKIQGADIGEGVCPS
FWLYSDFDYSVANGETVYSEIDVVELQQFDWYEGHQDDIYDMDLNLHAVVKENGQGVWKRPKMYPQEQLN
KWRAMDPSKDFHIYGCEVNQNEIIWYVDGVEVARKPNKYWHRPMNVTLSLGLRKPFVKFFDNKNNAINPE
TDAKAREKLSDIPTSMYVDYVRVWEKSAGN

>GH16_17-PcCgkA CAA50624.1
MKPISIVAFPIPAISMLLLSAVSQAASMQPPIAKPGETWILQAKRSDEFNVKDATKWNFQTENYGVWSWK
NENATVSNGKLKLTTKRESHQRTFWDGCNQQQVANYPLYYTSGVAKSRATGNYGYYEARIKGASTFPGVS
PAFWMYSTIDRSLTKEGDVQYSEIDVVELTQKSAVRESDHDLHNIVVKNGKPTWMRPGSFPQTNHNGYHL
PFDPRNDFHTYGVNVTKDKITWYVDGEIVGEKDNLYWHRQMNLTLSQGLRAPHTQWKCNQFYPSANKSAE
GFPTSMEVDYVRTWVKVGNN

>GH16_17-WsCgkA AST13124.1
MKKTITAIIVTGMFVNGFSQTSQNLRPLNAKPGENWTIKWNRSDDFNQSRPNNAVDYGKWQRNPGQVQTW
TWDNDNNAKEVNGVLNLTARFDDAGADRNIFQNCGGATNDLFYTSAMLKSYSKGVYGYYEAKIKGANLFP
GVAPAFWMYSDIDDSLTQEGAIRYSEVDVVEMTQRGNRVSGNEMIMDHNLHAIVTTRNKVTSNGYTFQLD
TNGNKIPLTNNEITTNKGRRWFRPGNPEVSHDQENVTGQASDPNRFDPRAAFHTYGCRIDQNWITWYVDN
REIGRKANTKWHRPMNVALSLGIRAPYTTFCNNAFALPTRQFALNNQNKFPQTMQVDYIRVWELDGNN

>GH16_17-RbCgkA CAD72787.1
MFRTLTLLLVIFGAPSFAWSQSNENSKPLTAKPGEKWAIKWNRSDDFNRDSVDWKKWNKNPENFGAWTWD
NETNAVAANGVLTLTVRRLRQDDTKASRRDQSGNPTPFTSAMLKSYAVGTYGYYEARIKGSPVFPGVCPS
FWMYSKIDDSIIEKEAVRYSEIDVVEMSQRGNRIEGNERIMDHNLHSILSNGTGGIAGRSWQRPNDARFK
ATQAIEYHAPFDPGQDFHTYGCNVGRDEIIWYVDGIEVGRQENTFWHREMNVAISLGLREPYAVFGNNRL
RANESHPATEFPTNMQIDYVRVWELDE

>GH16_17-Vs-1 QGN18698.1
MLGTPSLARSQSGDNAKPLTAKPGEKWTIKWNRSDDFDGDLVDWKKWNFQTENYGVWSWRNENATVSNGK
LKLTTKRETHNRTFWDGCNQQQVANYPLYYTSGVAKSRATGNYGYYEARIKGASTFPGVSPAFWMYSTID
RSLTKEGDVQYSEIDVVELTQKSAVRESDHDLHNIVVKNGKPTWMRPGSFPQTNHNGYHLPFDPRNDFHT
YGVNVTKDDITWYVDGVQVGYKKNLYWHRQMNLTLSQGLRAPHTEWRCNQFYPSANKSAEGFPTSMEVDY
VRTWVKVGNN

>GH16_26-As-1 AXT60490.1   
MKNNNLRIVFSILLTVLFTTVLFAQPTPPSGKSWKRVNALSDEFNSLDGNKWKKNSHVNWKGRSPSQFNP
NNVSVSNGKLKIKGTPKDPNVGRIGDRIWTGILRSDKASFKPGMYAEASVKNADMTIVSSFWMQGRFSEI
DVIENWGTVKNQRWKNLETTMEMNTHYFPQPCGFDCDRTTQKHFNDGTRNADNFNVYGVWWKDARTILWY
KNPKNRANPVAEVRLPYNFNEGMWMYFDMEAFTWGPGVADNNELNNNNRNTAQYDWVHTYELVNGG

>GH16_26-ZgPorA CAZ96750.1
MKKVLLFLIFLVSANLSAQLPSPTNGKKWEKVEQLSDEFNGNSIDTNKWYDYHPFWEGRAPSNFKKGNAF
VSDGFLNLRSTLRKEPSSVQDPFKDIWVDAAAAVSKTKAQPGYYYEARFKASSLSMTSSFWFRVGQFSEI
DVIEHIGNPSKENRQDDLPYQYHVNTHYYGKHAGLQPLGTEYKMPGRGRDNFYTYGFWWKSPNELLFYFN
GKQVMRIVPRVPLDEELRMIFDTEVFPFATAGVANIGLPKPENLRDNSKNTMKVDWVRVYKLVDGTAA

>GH16_26-Gf-3 CAL66684.1 
VVDPQEPDITEGYMLANFSIDGEMGHPPTEENWEVEEILTDEFNGASLDEEKWNGLHPVWSGRVPSNFVR
ENTTQADGNLRLKSTSMVDDLSEVNDPENDVWVAAASMTSKAKSAKPGYYYEASIKASDLSMTSSFWFRI
GEYSEIDVIEHLGHSSKENLAERLSYEYAANTHVYGPEQGPEPIGATYEMGTRGREEFHVYGFWWKDATT
LLFYLNGEQVMEITPAVPFEEDLYLIFDTEVFTWAGLPKIENLKDDSKNTMLVDFVRTYKPATSDF

>GH16_26-Pb-1 QDT69141.1 
MTPSRRQLLWLPLALLAVPTASGAPPAGTGLAWKPIPALSDEFNTQHPSARGDGIDYGKWFEDHPRWDGR
MPSQFNPNNSWVEDGMLKIQATPLITQAELDDLSFDEQKVTHWIDTAAVVSTTQATVGSYYEASIKVANI
SLPSAFWFRMNSKSEIDVIENVGNRSNPGQEWKRSVMAYNTHFYNPPPDIAVGGKAQMVDENGDPLLSAE
NFITYAVWWKSPTEILFYYNDIEVANVTPGGPFDEGLHMIFDMEAFHWEGFPTIGDLNDPAKNTMQVDWV
RAYQAVPLL

>GH16_26-Tj-2 SNR17473.1
MKKIILFFVCTILPAVLLSQTPTAPSGKRWQKVNILSDEFNGDKLDETKWDDYHPHWSGRPPSAFKKGNA
FVEGGYLKLRSTLKRDPSTVNNPLKNVWVNSAACVSKGWDAKPGYYYEAKFKASSLSMTSSFWFRVGDFS
EIDVIEHIGNPSIEKRQKDLPFEYAANTHYYGKHKGLKNKKAKWKMPTRGRDGFHTYGFWWKSANELLFY
YDGKEVMKIVPRVPFNENLKMIFDTEVFPFAQAGVPSIGLPKVENLNDNSKNTMMVDWVRVYELKDEEKV
ND
